# Supplementary material for: Bandwidth of gamma-distribution-shaped functions via Lambert W function
Source: Stat Probab Lett. Author manuscript; Available in PMC 2026 Jun 11. (PMC13246144; doi:10.1016/j.spl.2026.110707)
Supplement: 1 [file NIHMS2176872-supplement-1.zip]

Archive with 1 entries (1 files):
- gamfwym.m
