# Supplementary material for: Bandwidth of gamma-distribution-shaped functions via Lambert W function
Source: Stat Probab Lett. Author manuscript; Available in PMC 2026 Jun 11. (PMC13246144; doi:10.1016/j.spl.2026.110707)
Supplement: 1 [file NIHMS2176872-supplement-1.zip › gamfwym.m]

function [fwym,x1,x2,ymax] = gamfwym(a,b,y,bPlot)

% function [fwym,x1,x2,ymax] = gamfwym(a,b,N,bPlot)
%
%   example call: [fwym,x1,x2,ymax] = gamfwym(2,3,1/2,1)
%
% returns full width at y-maximum (fwym) of gampdf for a > 1
% NOTE: requires symbolic math toolbox for lambertw.m
% NOTE: values of a closer to one require more precision when plotting the
% fwym alongside the PDF
%
% a:   shape parameter a > 1
% b:   scale parameter b > 0
% y:   y-proportion to compute fwym 0 < y < 1
% bPlot: unitless plotting parameter
%        1 -> plot
%        0 -> not
%%%%%%%%%%%%%%%%%%%%
% fwym:    full-width at y-maximum
% x1:      left fwym argument
% x2:      right fwym argument
% ymax:    height of the y-max

if ~exist('bPlot','var') bPlot = 0; end
if (a <= 1) error('WARNING! This Function only works for a>1!'); end

%gamma dist mode
gmode = gammode(a,b);

%lambert w function argument (hence 'larg')
larg = -(y^(1/(a-1))/exp(1));

%compute individual half-arguments
x1 = real(-gmode*lambertw(0,larg));
x2 = real(-gmode*lambertw(-1,larg));

%compute full-width at half max
fwym = x2 - x1;

%compute ymax
ymax = gampdf(x2,a,b);

%equivalent (unused) computation
%fwhm = gmode*(lambertw(0,larg)-lambertw(-1,larg));

if bPlot == 1
    npoints = 10e5;
    hold on;
    plot(linspace(0,2*x2,npoints),gampdf(linspace(0,2*x2,npoints),a,b),'LineWidth',2,'Color',[0.5,0.5,0.5])
    plot(linspace(x1,x2,npoints),ymax*ones(npoints,1),'LineWidth',5,'Color',[0,0,0])
    legend('Gamma Distribution','FWyM')
    formatFigure('x','p(x)','Gamma Full Width at y-Max');
end
